# Supplementary material for: Effect of Feed Supplementation with Tripotassium Citrate or Sodium Chloride on the Development of Urinary Calcium Oxalate Crystals in Fattening Pigs
Source: Vet Sci. 2022 Nov 6;9(11):614. doi: 10.3390/vetsci9110614 (PMC9699466; doi:10.3390/vetsci9110614)
Supplement: Supplementary file 1 [file vetsci-09-00614-s001.zip]

Archive with 1 entries (1 files):
- vetsci-1964997-supplementary.pdf
